# Supplementary material for: Preparation and Preliminary Analysis of Several Nanoformulations Based on Plant Extracts and Biodegradable Polymers as a Possible Application for Chronic Venous Disease Therapy
Source: Polymers (Basel). 2024 May 10;16(10):1362. doi: 10.3390/polym16101362 (PMC11125073; doi:10.3390/polym16101362)
Supplement: Supplementary file 1 [file polymers-16-01362-s001.zip]

Archive with 1 entries (1 files):
- polymers-2986627-supplementary.pdf
